# Supplementary material for: Adiponectin deficiency accelerates brain aging via mitochondria-associated neuroinflammation
Source: Immun Ageing. 2023 Apr 1;20:15. doi: 10.1186/s12979-023-00339-7 (PMC10067304; doi:10.1186/s12979-023-00339-7)
Supplement: Supplementary file 3 — Additional file 3. [file 12979_2023_339_MOESM3_ESM.xlsx]

## Sheet: Sheet1
Supplementary Table 1:Differentially expressed proteins from in the hippocampus of APN KO mice compared with WT mice
Group	Description	Abundances	Abundances	Abundances	Abundances	Abundances	Abundances	ave(WT)	ave(APN KO)	Ratio(APN KO/WT)
Accession		WT-1	WT-2	WT-3	APN KO-1	APN KO-2	APN KO-3
Q9Z2G6	Protein sel-1 homolog 1 OS=Mus musculus OX=10090 GN=Sel1l PE=1 SV=2	93.1	94.3	92.2	145.1	104.3	104.6	93.2	118	1.26609
Q9Z1T2	Thrombospondin-4 OS=Mus musculus OX=10090 GN=Thbs4 PE=1 SV=1	91.4	79.1	87.2	98	90.2	155.3	85.9	114.5	1.33295
Q9Z1K6	E3 ubiquitin-protein ligase ARIH2 OS=Mus musculus OX=10090 GN=Arih2 PE=1 SV=1	99.3	100.2	89.4	86.9	75.8	72.9	96.3	78.5333	0.815507
Q9Z160	Conserved oligomeric Golgi complex subunit 1 OS=Mus musculus OX=10090 GN=Cog1 PE=1 SV=3	101.2	82	84.6	131.6	143.8	104.7	89.2667	126.7	1.41934
Q9Z0S9	Prenylated Rab acceptor protein 1 OS=Mus musculus OX=10090 GN=Rabac1 PE=1 SV=1	88.8	92	92.2	97.4	130.7	121.1	91	116.4	1.27912
Q9Z0R4	Intersectin-1 OS=Mus musculus OX=10090 GN=Itsn1 PE=1 SV=2	105.9	104.7	102.4	86.2	76.4	73.2	104.333	78.6	0.753355
Q9Z0E6	Guanylate-binding protein 2 OS=Mus musculus OX=10090 GN=Gbp2 PE=1 SV=1	91	57.4	74.6	86.5	87.8	112.4	74.3333	95.5667	1.28565
Q9WV96	Mitochondrial import inner membrane translocase subunit Tim10 B OS=Mus musculus OX=10090 GN=Timm10b PE=1 SV=1	96.1	88.3	98.1	144.8	108.3	101.8	94.1667	118.3	1.25628
Q9WV32	Actin-related protein 2/3 complex subunit 1B OS=Mus musculus OX=10090 GN=Arpc1b PE=1 SV=4	73.6	82.2	79.2	99.3	90	102.6	78.3333	97.3	1.24213
Q9WUU7	Cathepsin Z OS=Mus musculus OX=10090 GN=Ctsz PE=1 SV=1	56.7	58.7	74.9	80.6	84.4	78	63.4333	81	1.27693
Q9WUN2	Serine/threonine-protein kinase TBK1 OS=Mus musculus OX=10090 GN=Tbk1 PE=1 SV=1	90.8	96.1	100.7	54.3	61	63.9	95.8667	59.7333	0.623088
Q9WUB4	Dynactin subunit 6 OS=Mus musculus OX=10090 GN=Dctn6 PE=1 SV=1	92.5	90	106.1	81.2	82.8	75.3	96.2	79.7667	0.829175
Q9WTX2	Interferon-inducible double-stranded RNA-dependent protein kinase activator A OS=Mus musculus OX=10090 GN=Prkra PE=1 SV=1	100.6	106.8	103.9	69.4	95.3	77.6	103.767	80.7667	0.778349
Q9WTU3	Sodium channel protein type 8 subunit alpha OS=Mus musculus OX=10090 GN=Scn8a PE=1 SV=1	98.9	94.7	88.8	109.1	56.2	61.7	94.1333	75.6667	0.803824
Q9WTT4	V-type proton ATPase subunit G 2 OS=Mus musculus OX=10090 GN=Atp6v1g2 PE=1 SV=1	91.2	97	88.4	51.9	52.4	57.9	92.2	54.0667	0.586406
Q9R1Q7	Proteolipid protein 2 OS=Mus musculus OX=10090 GN=Plp2 PE=1 SV=1	86.5	71.9	86.3	92.1	99.2	106.5	81.5667	99.2667	1.217
Q9R1B9	Slit homolog 2 protein OS=Mus musculus OX=10090 GN=Slit2 PE=2 SV=2	61.9	75.1	80.7	100.6	118.2	111.3	72.5667	110.033	1.51631
Q9R0N5	Synaptotagmin-5 OS=Mus musculus OX=10090 GN=Syt5 PE=1 SV=1	75.8	86.2	93	107.8	104.2	98.3	85	103.433	1.21686
Q9R0L6	Pericentriolar material 1 protein OS=Mus musculus OX=10090 GN=Pcm1 PE=1 SV=2	97.2	96.9	65.3	119.7	109.3	102	86.4667	110.333	1.27602
Q9R0H0	Peroxisomal acyl-coenzyme A oxidase 1 OS=Mus musculus OX=10090 GN=Acox1 PE=1 SV=5	97	104.1	98.6	50.5	53.8	56	99.9	53.4333	0.534868
Q9R060	Cytosolic Fe-S cluster assembly factor NUBP1 OS=Mus musculus OX=10090 GN=Nubp1 PE=1 SV=1	84.2	84.9	95.6	106.6	110.2	110.8	88.2333	109.2	1.23763
Q9R013	Cathepsin F OS=Mus musculus OX=10090 GN=Ctsf PE=1 SV=1	101.5	48.8	99.3	100	111.1	108.9	83.2	106.667	1.28205
Q9QZW0	Phospholipid-transporting ATPase 11C OS=Mus musculus OX=10090 GN=Atp11c PE=1 SV=2	80	76.6	97.7	107.1	102.7	110.5	84.7667	106.767	1.25954
Q9QZI8	Serine incorporator 1 OS=Mus musculus OX=10090 GN=Serinc1 PE=1 SV=1	75.8	76	92.8	105.1	101.4	94.4	81.5333	100.3	1.23017
Q9QZH3	Peptidyl-prolyl cis-trans isomerase E OS=Mus musculus OX=10090 GN=Ppie PE=1 SV=2	190.9	53	81	85.3	90	76.1	108.3	83.8	0.773777
Q9QXX4	Calcium-binding mitochondrial carrier protein Aralar2 OS=Mus musculus OX=10090 GN=Slc25a13 PE=1 SV=1	87.5	82.3	91.4	101.2	93.4	147.8	87.0667	114.133	1.31087
Q9JMG7	Hepatoma-derived growth factor-related protein 3 OS=Mus musculus OX=10090 GN=Hdgfl3 PE=1 SV=2	101	116	104.9	78	100.1	85.7	107.3	87.9333	0.819509
Q9JMA1	Ubiquitin carboxyl-terminal hydrolase 14 OS=Mus musculus OX=10090 GN=Usp14 PE=1 SV=3	106.9	103.4	103.2	93.1	85.6	71.8	104.5	83.5	0.799043
Q9JLM9	Growth factor receptor-bound protein 14 OS=Mus musculus OX=10090 GN=Grb14 PE=1 SV=1	99.5	80	89	106.5	121.1	101.4	89.5	109.667	1.22533
Q9JL35	High mobility group nucleosome-binding domain-containing protein 5 OS=Mus musculus OX=10090 GN=Hmgn5 PE=1 SV=2	72.7	70.2	87.6	90.1	107.4	102.7	76.8333	100.067	1.30239
Q9JKZ2	Sodium/myo-inositol cotransporter OS=Mus musculus OX=10090 GN=Slc5a3 PE=1 SV=2	80.7	88.7	92.7	109.7	102.7	103.2	87.3667	105.2	1.20412
Q9JK53	Prolargin OS=Mus musculus OX=10090 GN=Prelp PE=1 SV=2	77.4	46.2	101.3	100.7	109.4	107	74.9667	105.7	1.40996
Q9JJR9	Nuclear receptor-interacting protein 3 OS=Mus musculus OX=10090 GN=Nrip3 PE=1 SV=1	108.6	97.9	106.6	73.6	77.9	84.4	104.367	78.6333	0.753433
Q9JJH1	Ribonuclease 4 OS=Mus musculus OX=10090 GN=Rnase4 PE=1 SV=1	68	62.6	86.7	86.5	101.1	107.5	72.4333	98.3667	1.35803
Q9JJG6	Transmembrane protein 47 OS=Mus musculus OX=10090 GN=Tmem47 PE=1 SV=1	85.6	85.2	93.4	116.4	104.3	107.3	88.0667	109.333	1.24148
Q9JIS8	Solute carrier family 12 member 4 OS=Mus musculus OX=10090 GN=Slc12a4 PE=1 SV=2	79.1	75.4	94	133.5	104.5	120.4	82.8333	119.467	1.44225
Q9JIG8	PRA1 family protein 2 OS=Mus musculus OX=10090 GN=Praf2 PE=1 SV=1	110.4	104.2	102.1	83.7	86.7	80.2	105.567	83.5333	0.791285
Q9JI75	Ribosyldihydronicotinamide dehydrogenase [quinone] OS=Mus musculus OX=10090 GN=Nqo2 PE=1 SV=3	94.7	88.1	95.8	110.7	131.3	103.2	92.8667	115.067	1.23905
Q9JI10	Serine/threonine-protein kinase 3 OS=Mus musculus OX=10090 GN=Stk3 PE=1 SV=1	90.3	78.5	99.2	54.6	64.4	65.5	89.3333	61.5	0.688433
Q9JHK5	Pleckstrin OS=Mus musculus OX=10090 GN=Plek PE=1 SV=1	60.5	53.6	60.6	92.4	91.2	93	58.2333	92.2	1.58329
Q9ET22	Dipeptidyl peptidase 2 OS=Mus musculus OX=10090 GN=Dpp7 PE=1 SV=2	85.9	83.8	92.1	109.3	99.8	107	87.2667	105.367	1.20741
Q9ES52	Phosphatidylinositol 3,4,5-trisphosphate 5-phosphatase 1 OS=Mus musculus OX=10090 GN=Inpp5d PE=1 SV=2	60.3	71.9	70.6	107.9	102.1	106.3	67.6	105.433	1.55966
Q9ER58	Testican-2 OS=Mus musculus OX=10090 GN=Spock2 PE=1 SV=1	60.1	68.2	65.6	119.1	105.1	94	64.6333	106.067	1.64105
Q9EQP2	EH domain-containing protein 4 OS=Mus musculus OX=10090 GN=Ehd4 PE=1 SV=1	89.9	79.6	97.7	111.5	111.8	114.3	89.0667	112.533	1.26347
Q9DCL4	12S rRNA N4-methylcytidine methyltransferase OS=Mus musculus OX=10090 GN=Mettl15 PE=1 SV=2	75.1	104	96.4	118.6	108.9	110.3	91.8333	112.6	1.22613
Q9DCJ5	NADH dehydrogenase [ubiquinone] 1 alpha subcomplex subunit 8 OS=Mus musculus OX=10090 GN=Ndufa8 PE=1 SV=3	98.6	108	104.6	80.3	84.3	93.9	103.733	86.1667	0.830656
Q9DCC8	Mitochondrial import receptor subunit TOM20 homolog OS=Mus musculus OX=10090 GN=Tomm20 PE=1 SV=1	98.3	93.7	65.8	134.8	103.9	95.9	85.9333	111.533	1.29791
Q9DC11	Plexin domain-containing protein 2 OS=Mus musculus OX=10090 GN=Plxdc2 PE=1 SV=1	57.3	68.5	88.5	113.4	128.3	148.9	71.4333	130.2	1.82268
Q9DBY8	Nuclear valosin-containing protein-like OS=Mus musculus OX=10090 GN=Nvl PE=1 SV=1	92.8	102.8	84.4	128.2	104.7	105	93.3333	112.633	1.20679
Q9DBV4	Matrix remodeling-associated protein 8 OS=Mus musculus OX=10090 GN=Mxra8 PE=1 SV=1	86.1	79.3	96.7	112.4	108.4	96.9	87.3667	105.9	1.21213
Q9DBG9	Tax1-binding protein 3 OS=Mus musculus OX=10090 GN=Tax1bp3 PE=1 SV=1	85.2	78.4	92.7	106	106.5	109.1	85.4333	107.2	1.25478
Q9DB26	Phytanoyl-CoA dioxygenase domain-containing protein 1 OS=Mus musculus OX=10090 GN=Phyhd1 PE=1 SV=2	68.3	89.4	88.9	102.1	102.3	99.4	82.2	101.267	1.23195
Q9DAW9	Calponin-3 OS=Mus musculus OX=10090 GN=Cnn3 PE=1 SV=1	81.3	75	89.8	100.2	99.8	98.8	82.0333	99.6	1.21414
Q9D9Z5	DET1- and DDB1-associated protein 1 OS=Mus musculus OX=10090 GN=Dda1 PE=1 SV=1	99.6	91.8	79.4	50.7	43	50.8	90.2667	48.1667	0.533604
Q9D938	Transmembrane protein 160 OS=Mus musculus OX=10090 GN=Tmem160 PE=2 SV=1	75.4	90.7	84.5	147.8	104.6	101.4	83.5333	117.933	1.41181
Q9D883	Splicing factor U2AF 35 kDa subunit OS=Mus musculus OX=10090 GN=U2af1 PE=1 SV=4	102.8	100.9	110	79	95.5	72.8	104.567	82.4333	0.788333
Q9D708	Protein S100-A16 OS=Mus musculus OX=10090 GN=S100a16 PE=1 SV=1	99	87.6	79	105.4	126.4	95.4	88.5333	109.067	1.23193
Q9D6S7	Ribosome-recycling factor, mitochondrial OS=Mus musculus OX=10090 GN=Mrrf PE=1 SV=1	81.7	97.1	104.9	126.8	105.2	110.3	94.5667	114.1	1.20656
Q9D6K8	FUN14 domain-containing protein 2 OS=Mus musculus OX=10090 GN=Fundc2 PE=1 SV=1	108.7	105.3	111.8	111.3	83.7	74.2	108.6	89.7333	0.826274
Q9D5J6	Sedoheptulokinase OS=Mus musculus OX=10090 GN=Shpk PE=1 SV=1	88.8	106.5	84.3	121.6	109.4	118.9	93.2	116.633	1.25143
Q9D4H8	Cullin-2 OS=Mus musculus OX=10090 GN=Cul2 PE=1 SV=2	103.7	102.3	104.2	62.7	70	73.5	103.4	68.7333	0.664732
Q9D304	E3 ubiquitin-protein ligase RNF128 OS=Mus musculus OX=10090 GN=Rnf128 PE=1 SV=1	72.4	67.1	82.7	137.2	143.5	125.6	74.0667	135.433	1.82853
Q9D1R2	Protein KTI12 homolog OS=Mus musculus OX=10090 GN=Kti12 PE=1 SV=1	89.1	98.5	78	133.9	97.3	88.1	88.5333	106.433	1.20218
Q9D1A2	Cytosolic non-specific dipeptidase OS=Mus musculus OX=10090 GN=Cndp2 PE=1 SV=1	97.1	98.5	98.8	76.6	74	76.4	98.1333	75.6667	0.77106
Q9D114	Guanosine-3',5'-bis(diphosphate) 3'-pyrophosphohydrolase MESH1 OS=Mus musculus OX=10090 GN=Hddc3 PE=1 SV=1	84.6	65	75	106.4	105.4	120.9	74.8667	110.9	1.4813
Q9D024	Coiled-coil domain-containing protein 47 OS=Mus musculus OX=10090 GN=Ccdc47 PE=1 SV=2	99.4	95.3	97	67.6	75.9	87.1	97.2333	76.8667	0.790538
Q9CZB0	Succinate dehydrogenase cytochrome b560 subunit, mitochondrial OS=Mus musculus OX=10090 GN=Sdhc PE=1 SV=1	111.6	101	119.1	102.2	54	34.5	110.567	63.5667	0.574917
Q9CZA6	Nuclear distribution protein nudE homolog 1 OS=Mus musculus OX=10090 GN=Nde1 PE=1 SV=1	74	86.3	88.2	114.1	107.6	102.3	82.8333	108	1.30382
Q9CYZ2	Tumor protein D54 OS=Mus musculus OX=10090 GN=Tpd52l2 PE=1 SV=1	99.9	104.9	104	75.9	85.3	80.7	102.933	80.6333	0.783355
Q9CYN9	Renin receptor OS=Mus musculus OX=10090 GN=Atp6ap2 PE=1 SV=2	90.2	90.1	93.8	105.6	113.8	114.8	91.3667	111.4	1.21926
Q9CYL5	Golgi-associated plant pathogenesis-related protein 1 OS=Mus musculus OX=10090 GN=Glipr2 PE=1 SV=3	74.8	73.6	79	104	98.3	109.3	75.8	103.867	1.37027
Q9CY97	RNA polymerase II subunit A C-terminal domain phosphatase SSU72 OS=Mus musculus OX=10090 GN=Ssu72 PE=1 SV=1	104.3	97.7	77.8	105.1	101.6	150.1	93.2667	118.933	1.2752
Q9CY73	39S ribosomal protein L44, mitochondrial OS=Mus musculus OX=10090 GN=Mrpl44 PE=1 SV=3	88.4	86.4	97.1	142.5	101.5	102.6	90.6333	115.533	1.27473
Q9CY16	28S ribosomal protein S28, mitochondrial OS=Mus musculus OX=10090 GN=Mrps28 PE=1 SV=1	90.9	97.4	80.7	107.1	162.1	100	89.6667	123.067	1.37249
Q9CX86	Heterogeneous nuclear ribonucleoprotein A0 OS=Mus musculus OX=10090 GN=Hnrnpa0 PE=1 SV=1	100	103.3	97.4	71.3	78.1	78.1	100.233	75.8333	0.756568
Q9CWR1	WD repeat-containing protein 73 OS=Mus musculus OX=10090 GN=Wdr73 PE=1 SV=1	91.5	79.7	94.1	115.5	100.3	109.3	88.4333	108.367	1.22541
Q9CWD8	Iron-sulfur protein NUBPL OS=Mus musculus OX=10090 GN=Nubpl PE=1 SV=2	87.7	86.2	94.4	100.7	132.3	94.7	89.4333	109.233	1.22139
Q9CQY5	Magnesium transporter protein 1 OS=Mus musculus OX=10090 GN=Magt1 PE=1 SV=1	94.8	72.4	94.2	111.9	109.4	105	87.1333	108.767	1.24828
Q9CQN7	39S ribosomal protein L41, mitochondrial OS=Mus musculus OX=10090 GN=Mrpl41 PE=1 SV=1	98.5	98.2	97.1	55	54.7	56.6	97.9333	55.4333	0.566031
Q9CQ22	Ragulator complex protein LAMTOR1 OS=Mus musculus OX=10090 GN=Lamtor1 PE=1 SV=1	85.5	83.2	87.7	104.8	101.4	104	85.4667	103.4	1.20983
Q9CQ02	COMM domain-containing protein 4 OS=Mus musculus OX=10090 GN=Commd4 PE=1 SV=1	105.7	99.3	110.3	73.1	113.9	65.4	105.1	84.1333	0.800507
Q9CPU4	Microsomal glutathione S-transferase 3 OS=Mus musculus OX=10090 GN=Mgst3 PE=1 SV=1	108.2	92.4	100.6	73	89.1	78.7	100.4	80.2667	0.799469
Q9CPT3	N-acylneuraminate-9-phosphatase OS=Mus musculus OX=10090 GN=Nanp PE=1 SV=1	98.9	106.7	100	66.3	83.5	82.7	101.867	77.5	0.760798
Q9CPS6	Histidine triad nucleotide-binding protein 3 OS=Mus musculus OX=10090 GN=Hint3 PE=1 SV=1	109.2	113.9	105	82	93.3	94.2	109.367	89.8333	0.821396
Q99PL5	Ribosome-binding protein 1 OS=Mus musculus OX=10090 GN=Rrbp1 PE=1 SV=2	84.6	81.1	90.8	115.8	95.7	98.7	85.5	103.4	1.20936
Q99PD7	Sodium/potassium/calcium exchanger 3 OS=Mus musculus OX=10090 GN=Slc24a3 PE=1 SV=3	99.2	92.6	87	98.9	84.5	155.6	92.9333	113	1.21593
Q99MS8	Tubulin polyglutamylase complex subunit 1 OS=Mus musculus OX=10090 GN=Tpgs1 PE=1 SV=1	95.3	82.2	89.1	117.4	119.8	121.8	88.8667	119.667	1.34659
Q99ML4	Divergent protein kinase domain 1B OS=Mus musculus OX=10090 GN=Dipk1b PE=1 SV=1	96.9	104.9	108.5	76.3	89.7	87.9	103.433	84.6333	0.81824
Q99MI1	ELKS/Rab6-interacting/CAST family member 1 OS=Mus musculus OX=10090 GN=Erc1 PE=1 SV=1	103.3	97.5	98.9	67.9	80.2	73.8	99.9	73.9667	0.740407
Q99MD9	Nuclear autoantigenic sperm protein OS=Mus musculus OX=10090 GN=Nasp PE=1 SV=2	121.8	99.5	100.6	93.9	59.3	67.5	107.3	73.5667	0.685617
Q99M01	Phenylalanine--tRNA ligase, mitochondrial OS=Mus musculus OX=10090 GN=Fars2 PE=1 SV=1	97.8	71.6	95.4	97.8	107.4	126.5	88.2667	110.567	1.25264
Q99LD9	Translation initiation factor eIF-2B subunit beta OS=Mus musculus OX=10090 GN=Eif2b2 PE=1 SV=1	103.7	100.4	86.8	60.4	78.2	69.5	96.9667	69.3667	0.715366
Q99LC8	Translation initiation factor eIF-2B subunit alpha OS=Mus musculus OX=10090 GN=Eif2b1 PE=1 SV=1	100.8	100	98	76.6	78.1	82.5	99.6	79.0667	0.793842
Q99L04	Dehydrogenase/reductase SDR family member 1 OS=Mus musculus OX=10090 GN=Dhrs1 PE=1 SV=1	84.7	80.3	84.9	98.9	108.7	111.5	83.3	106.367	1.27691
Q99KY4	Cyclin-G-associated kinase OS=Mus musculus OX=10090 GN=Gak PE=1 SV=2	102.9	107.1	106.2	85.3	78.4	74.8	105.4	79.5	0.754269
Q99KB8	Hydroxyacylglutathione hydrolase, mitochondrial OS=Mus musculus OX=10090 GN=Hagh PE=1 SV=2	98.4	98.8	98	60.7	69.4	75.6	98.4	68.5667	0.696816
Q99JT2	Serine/threonine-protein kinase 26 OS=Mus musculus OX=10090 GN=Stk26 PE=1 SV=1	107.4	79.1	94.8	121.6	97.2	139.9	93.7667	119.567	1.27515
Q99JH7	Calsyntenin-3 OS=Mus musculus OX=10090 GN=Clstn3 PE=1 SV=1	88.6	80.6	83	127.8	100.6	105.4	84.0667	111.267	1.32355
Q99JG2	G-protein coupled receptor 37-like 1 OS=Mus musculus OX=10090 GN=Gpr37l1 PE=1 SV=2	87.3	84.1	93.6	123.2	96.8	103	88.3333	107.667	1.21887
Q99JF5	Diphosphomevalonate decarboxylase OS=Mus musculus OX=10090 GN=Mvd PE=1 SV=2	88.3	77.7	91.6	103.4	95.9	111.6	85.8667	103.633	1.20691
Q99J08	SEC14-like protein 2 OS=Mus musculus OX=10090 GN=Sec14l2 PE=1 SV=1	86.4	84.3	95	124	118.7	99.8	88.5667	114.167	1.28905
Q925B0	PRKC apoptosis WT1 regulator protein OS=Mus musculus OX=10090 GN=Pawr PE=1 SV=2	84	69.4	80.5	104.2	106.3	142.1	77.9667	117.533	1.50748
Q921U8	Smoothelin OS=Mus musculus OX=10090 GN=Smtn PE=1 SV=2	48	54.4	150.6	96.1	107.7	106.9	84.3333	103.567	1.22806
Q921Q7	Ras and Rab interactor 1 OS=Mus musculus OX=10090 GN=Rin1 PE=1 SV=1	99	116.6	99.9	79.1	103.2	79.7	105.167	87.3333	0.830428
Q921Q3	Chitobiosyldiphosphodolichol beta-mannosyltransferase OS=Mus musculus OX=10090 GN=Alg1 PE=1 SV=3	54.1	87.3	96.2	96.5	103	132.4	79.2	110.633	1.39689
Q921H9	Cytochrome c oxidase assembly factor 7 OS=Mus musculus OX=10090 GN=Coa7 PE=1 SV=1	70.8	100.4	92.8	112.8	108.8	98.4	88	106.667	1.21212
Q921G8	Gamma-tubulin complex component 2 OS=Mus musculus OX=10090 GN=Tubgcp2 PE=1 SV=2	89.8	125.8	102.2	88.9	89.6	80.2	105.933	86.2333	0.814034
Q921C5	Protein bicaudal D homolog 2 OS=Mus musculus OX=10090 GN=Bicd2 PE=1 SV=1	88	90.9	93.9	116.6	105.3	109.9	90.9333	110.6	1.21628
Q920E5	Farnesyl pyrophosphate synthase OS=Mus musculus OX=10090 GN=Fdps PE=1 SV=1	78.2	79	82.7	104	94.1	94	79.9667	97.3667	1.21759
Q91ZS8	Double-stranded RNA-specific editase 1 OS=Mus musculus OX=10090 GN=Adarb1 PE=1 SV=1	94.3	100.4	78.5	119.9	113.9	120.7	91.0667	118.167	1.29758
Q91ZH7	Phospholipase ABHD3 OS=Mus musculus OX=10090 GN=Abhd3 PE=1 SV=1	89.1	92.9	88.8	83.9	66.1	66.1	90.2667	72.0333	0.798006
Q91YT8	CSC1-like protein 1 OS=Mus musculus OX=10090 GN=Tmem63a PE=1 SV=1	89.2	87.5	79.4	125.9	104.4	107.2	85.3667	112.5	1.31784
Q91YS8	Calcium/calmodulin-dependent protein kinase type 1 OS=Mus musculus OX=10090 GN=Camk1 PE=1 SV=1	94.4	69.1	103	111.9	100.7	107.9	88.8333	106.833	1.20263
Q91YE8	Synaptopodin-2 OS=Mus musculus OX=10090 GN=Synpo2 PE=1 SV=2	94.3	81.1	98.4	130.6	105.6	107.3	91.2667	114.5	1.25457
Q91XI1	tRNA-dihydrouridine(47) synthase [NAD(P)(+)]-like OS=Mus musculus OX=10090 GN=Dus3l PE=1 SV=1	55.7	120.3	87.6	111.3	105.9	104	87.8667	107.067	1.21851
Q91X51	Golgi reassembly-stacking protein 1 OS=Mus musculus OX=10090 GN=Gorasp1 PE=1 SV=3	92.8	86	92.6	89.5	90.7	169.5	90.4667	116.567	1.2885
Q91WZ8	Dysbindin OS=Mus musculus OX=10090 GN=Dtnbp1 PE=1 SV=1	76.6	76.8	94	95.5	102.5	114.6	82.4667	104.2	1.26354
Q91WP6	Serine protease inhibitor A3N OS=Mus musculus OX=10090 GN=Serpina3n PE=1 SV=1	57.6	60.4	52.4	96.4	100.8	102.9	56.8	100.033	1.76115
Q91WD9	Secretagogin OS=Mus musculus OX=10090 GN=Scgn PE=2 SV=1	78.8	86.3	84.3	118.1	122.4	79.9	83.1333	106.8	1.28468
Q91W40	Kinesin light chain 3 OS=Mus musculus OX=10090 GN=Klc3 PE=1 SV=1	66.8	80.5	77.9	110.8	97.2	97.2	75.0667	101.733	1.35524
Q91W34	RUS family member 1 OS=Mus musculus OX=10090 GN=Rusf1 PE=1 SV=1	98.2	64.4	95.3	114.7	104.3	105.7	85.9667	108.233	1.25902
Q91VK4	Integral membrane protein 2C OS=Mus musculus OX=10090 GN=Itm2c PE=1 SV=2	75.1	72.8	70.3	105.5	102.4	94.7	72.7333	100.867	1.3868
Q8VHX6	Filamin-C OS=Mus musculus OX=10090 GN=Flnc PE=1 SV=3	59.9	59	80.6	134.2	98.1	94.2	66.5	108.833	1.63659
Q8VHL0	Urea transporter 1 OS=Mus musculus OX=10090 GN=Slc14a1 PE=1 SV=2	74.8	83.7	73.4	98.4	98.7	104.7	77.3	100.6	1.30142
Q8VEJ9	Vacuolar protein sorting-associated protein 4A OS=Mus musculus OX=10090 GN=Vps4a PE=1 SV=1	101.4	100.4	98.9	75.4	90.8	78.4	100.233	81.5333	0.813435
Q8VE18	Protein SMG8 OS=Mus musculus OX=10090 GN=Smg8 PE=1 SV=1	122	129.6	105.7	95.6	93.5	92.7	119.1	93.9333	0.788693
Q8VDZ4	Palmitoyltransferase ZDHHC5 OS=Mus musculus OX=10090 GN=Zdhhc5 PE=1 SV=1	98.7	102.6	91.7	148.7	142	102.8	97.6667	131.167	1.343
Q8VDP4	Cell cycle and apoptosis regulator protein 2 OS=Mus musculus OX=10090 GN=Ccar2 PE=1 SV=2	103.5	106.6	100.9	81.6	73.6	68.1	103.667	74.4333	0.718006
Q8VDC1	FYVE and coiled-coil domain-containing protein 1 OS=Mus musculus OX=10090 GN=Fyco1 PE=1 SV=1	94.1	73.9	92.9	119.4	120.7	109.8	86.9667	116.633	1.34113
Q8VCW2	Keratin, type I cytoskeletal 25 OS=Mus musculus OX=10090 GN=Krt25 PE=1 SV=1	138.3	78.9	87	100	81.8	184.5	101.4	122.1	1.20414
Q8VCM3	Zinc finger FYVE domain-containing protein 21 OS=Mus musculus OX=10090 GN=Zfyve21 PE=1 SV=2	98.1	106.7	132.3	88.9	74.8	81.9	112.367	81.8667	0.728567
Q8VCF0	Mitochondrial antiviral-signaling protein OS=Mus musculus OX=10090 GN=Mavs PE=1 SV=1	82.7	90	87.3	118.9	96.1	118.9	86.6667	111.3	1.28423
Q8VCC9	Spondin-1 OS=Mus musculus OX=10090 GN=Spon1 PE=1 SV=1	79.9	84.6	88.6	103.7	114.5	101.4	84.3667	106.533	1.26274
Q8R5A6	TBC1 domain family member 22A OS=Mus musculus OX=10090 GN=Tbc1d22a PE=1 SV=3	95.1	109.8	107	95.7	77.3	77.6	103.967	83.5333	0.803463
Q8R5A3	Amyloid beta A4 precursor protein-binding family B member 1-interacting protein OS=Mus musculus OX=10090 GN=Apbb1ip PE=1 SV=2	84.9	82.1	77.4	117.2	95.1	95.3	81.4667	102.533	1.25859
Q8R550	SH3 domain-containing kinase-binding protein 1 OS=Mus musculus OX=10090 GN=Sh3kbp1 PE=1 SV=1	101.9	84.6	100	129	130.5	104.7	95.5	121.4	1.2712
Q8R4V2	Dual specificity protein phosphatase 15 OS=Mus musculus OX=10090 GN=Dusp15 PE=1 SV=3	108.7	113.7	89.4	83.3	53.8	58.3	103.933	65.1333	0.626684
Q8R4I7	Neuropilin and tolloid-like protein 1 OS=Mus musculus OX=10090 GN=Neto1 PE=1 SV=2	124	109.3	117.7	80.7	107.7	93.5	117	93.9667	0.803134
Q8R420	ATP-binding cassette sub-family A member 3 OS=Mus musculus OX=10090 GN=Abca3 PE=1 SV=3	75.6	84.6	79.4	103.9	110.6	102.1	79.8667	105.533	1.32137
Q8R3Q2	Serine/threonine-protein phosphatase 6 regulatory subunit 2 OS=Mus musculus OX=10090 GN=Ppp6r2 PE=1 SV=1	96.5	164.6	106.7	99.3	100.9	99.2	122.6	99.8	0.814029
Q8R3G1	Nuclear inhibitor of protein phosphatase 1 OS=Mus musculus OX=10090 GN=Ppp1r8 PE=1 SV=1	118.1	95	109.4	80.1	86.1	88.7	107.5	84.9667	0.790388
Q8R2Q8	Bone marrow stromal antigen 2 OS=Mus musculus OX=10090 GN=Bst2 PE=1 SV=1	62.4	62.4	76	162.6	101.4	97.9	66.9333	120.633	1.80229
Q8R1K1	Ubiquitin-associated domain-containing protein 2 OS=Mus musculus OX=10090 GN=Ubac2 PE=1 SV=1	101.5	95.8	92.9	105.1	94.5	176.1	96.7333	125.233	1.29462
Q8R1G6	PDZ and LIM domain protein 2 OS=Mus musculus OX=10090 GN=Pdlim2 PE=1 SV=1	92.7	85.3	85.7	126.8	101.4	104.4	87.9	110.867	1.26128
Q8R1B0	SH3 and cysteine-rich domain-containing protein 2 OS=Mus musculus OX=10090 GN=Stac2 PE=1 SV=1	105.4	109	115.2	79.1	79.5	82.6	109.867	80.4	0.731796
Q8R146	Acylamino-acid-releasing enzyme OS=Mus musculus OX=10090 GN=Apeh PE=1 SV=3	74.7	86.6	93.5	113.7	113.5	98.4	84.9333	108.533	1.27786
Q8R066	Complement C1q tumor necrosis factor-related protein 4 OS=Mus musculus OX=10090 GN=C1qtnf4 PE=1 SV=1	92	89.3	85.3	107.8	110.1	114.8	88.8667	110.9	1.24794
Q8QZV4	Serine/threonine-protein kinase 32C OS=Mus musculus OX=10090 GN=Stk32c PE=1 SV=1	112.3	123.6	105.4	84.9	96.6	95.6	113.767	92.3667	0.811896
Q8K3R3	1-phosphatidylinositol 4,5-bisphosphate phosphodiesterase delta-4 OS=Mus musculus OX=10090 GN=Plcd4 PE=1 SV=2	76.4	90.6	84.4	107.1	103.7	102.6	83.8	104.467	1.24662
Q8K3A0	Iron-sulfur cluster co-chaperone protein HscB OS=Mus musculus OX=10090 GN=Hscb PE=1 SV=2	96.3	131.8	97.9	72.8	83.4	114	108.667	90.0667	0.828834
Q8K297	Procollagen galactosyltransferase 1 OS=Mus musculus OX=10090 GN=Colgalt1 PE=1 SV=2	167.7	85.5	86.1	89.9	89.1	69.8	113.1	82.9333	0.733274
Q8K1S4	Netrin receptor UNC5A OS=Mus musculus OX=10090 GN=Unc5a PE=1 SV=1	81.8	86.1	99	113.6	102.7	106.3	88.9667	107.533	1.20869
Q8K1B8	Fermitin family homolog 3 OS=Mus musculus OX=10090 GN=Fermt3 PE=1 SV=1	84.6	85.6	82.8	101.8	102.3	104.5	84.3333	102.867	1.21976
Q8K124	Pleckstrin homology domain-containing family O member 2 OS=Mus musculus OX=10090 GN=Plekho2 PE=1 SV=1	83.6	76.7	98.4	156.3	100.7	106.3	86.2333	121.1	1.40433
Q8K0S2	Glutamate-rich protein 5 OS=Mus musculus OX=10090 GN=Erich5 PE=1 SV=1	76.2	64.6	82.9	87.6	102.6	109.9	74.5667	100.033	1.34153
Q8K012	Formin-binding protein 1-like OS=Mus musculus OX=10090 GN=Fnbp1l PE=1 SV=2	107.1	103.6	112.4	93.3	93.9	53.2	107.7	80.1333	0.744042
Q8K009	Mitochondrial 10-formyltetrahydrofolate dehydrogenase OS=Mus musculus OX=10090 GN=Aldh1l2 PE=1 SV=2	91.7	75.4	77.9	106.7	110.4	110.9	81.6667	109.333	1.33878
Q8HW98	IgLON family member 5 OS=Mus musculus OX=10090 GN=Iglon5 PE=2 SV=2	89.6	90.9	92.3	81.6	117.6	131	90.9333	110.067	1.21041
Q8CIP5	Protein dispatched homolog 2 OS=Mus musculus OX=10090 GN=Disp2 PE=1 SV=1	69.9	70.6	89.7	106.5	108.2	100.8	76.7333	105.167	1.37055
Q8CIH5	1-phosphatidylinositol 4,5-bisphosphate phosphodiesterase gamma-2 OS=Mus musculus OX=10090 GN=Plcg2 PE=1 SV=1	71.6	76.8	84.5	107.2	100.5	97.3	77.6333	101.667	1.30957
Q8CIB6	Transmembrane protein 230 OS=Mus musculus OX=10090 GN=Tmem230 PE=1 SV=1	98.5	79.4	99.4	51	63	63	92.4333	59	0.638298
Q8CI03	FLYWCH-type zinc finger-containing protein 1 OS=Mus musculus OX=10090 GN=Flywch1 PE=1 SV=2	77.5	98.7	91.5	124.6	110.8	120.6	89.2333	118.667	1.32985
Q8CGK7	Guanine nucleotide-binding protein G(olf) subunit alpha OS=Mus musculus OX=10090 GN=Gnal PE=1 SV=1	111.5	109.5	105	87.9	89	93.1	108.667	90	0.828221
Q8CGE9	Regulator of G-protein signaling 12 OS=Mus musculus OX=10090 GN=Rgs12 PE=1 SV=2	128.3	106.2	103.7	87.7	90	94.8	112.733	90.8333	0.805736
Q8CFQ3	RNA helicase aquarius OS=Mus musculus OX=10090 GN=Aqr PE=1 SV=2	101.2	100.6	107.2	68.8	91.7	89.6	103	83.3667	0.809385
Q8CFG0	Extracellular sulfatase Sulf-2 OS=Mus musculus OX=10090 GN=Sulf2 PE=2 SV=2	54.3	60.9	61.1	90.2	84.6	102.3	58.7667	92.3667	1.57175
Q8CFE4	SCY1-like protein 2 OS=Mus musculus OX=10090 GN=Scyl2 PE=1 SV=1	134.9	102.9	108.9	90.8	91.3	95.2	115.567	92.4333	0.799827
Q8CBY0	Glutamyl-tRNA(Gln) amidotransferase subunit C, mitochondrial OS=Mus musculus OX=10090 GN=Gatc PE=1 SV=1	90.2	98	74.9	112.7	102.6	108.3	87.7	107.867	1.22995
Q8CBW3	Abl interactor 1 OS=Mus musculus OX=10090 GN=Abi1 PE=1 SV=3	100.4	102.6	103.2	68.2	106.9	73.1	102.067	82.7333	0.810581
Q8CBF3	Ephrin type-B receptor 1 OS=Mus musculus OX=10090 GN=Ephb1 PE=1 SV=1	90.4	95.3	94.4	94.9	90.6	168.5	93.3667	118	1.26383
Q8C8N2	Protein SCAI OS=Mus musculus OX=10090 GN=Scai PE=1 SV=2	100.2	102.8	108.9	79.1	78	76	103.967	77.7	0.747355
Q8C460	ERI1 exoribonuclease 3 OS=Mus musculus OX=10090 GN=Eri3 PE=1 SV=1	101.5	108.4	113.5	105.9	59.5	59.8	107.8	75.0667	0.696351
Q8C1D8	Protein IWS1 homolog OS=Mus musculus OX=10090 GN=Iws1 PE=1 SV=1	77.8	85.9	94.7	85.4	79.3	175.8	86.1333	113.5	1.31772
Q8C0D4	Rho GTPase-activating protein 12 OS=Mus musculus OX=10090 GN=Arhgap12 PE=1 SV=2	92.3	83	100.6	115.1	116	117.4	91.9667	116.167	1.26314
Q8BZB2	Phosphopantothenoylcysteine decarboxylase OS=Mus musculus OX=10090 GN=Ppcdc PE=1 SV=1	82.6	87.3	91.6	107	110.4	129.4	87.1667	115.6	1.3262
Q8BYW1	Rho GTPase-activating protein 25 OS=Mus musculus OX=10090 GN=Arhgap25 PE=1 SV=2	82.6	76.5	77.9	110.5	111.4	111.4	79	111.1	1.40633
Q8BYK5	Phosphatase and actin regulator 3 OS=Mus musculus OX=10090 GN=Phactr3 PE=1 SV=2	103.2	73.3	91.8	116	106.5	104.4	89.4333	108.967	1.21841
Q8BWF0	Succinate-semialdehyde dehydrogenase, mitochondrial OS=Mus musculus OX=10090 GN=Aldh5a1 PE=1 SV=1	99.8	106.2	102.6	65.2	103.5	73.4	102.867	80.7	0.784511
Q8BVI5	Syntaxin-16 OS=Mus musculus OX=10090 GN=Stx16 PE=1 SV=3	73.3	125.6	93.6	100.1	141.7	111.3	97.5	117.7	1.20718
Q8BV13	COP9 signalosome complex subunit 7b OS=Mus musculus OX=10090 GN=Cops7b PE=1 SV=1	92.9	92.4	97.1	145	102	98.1	94.1333	115.033	1.22203
Q8BT51	Cytochrome c oxidase assembly factor 4 homolog, mitochondrial OS=Mus musculus OX=10090 GN=COA4 PE=3 SV=1	92.8	93.8	75.2	110.5	93.5	140.4	87.2667	114.8	1.31551
Q8BQ30	Phostensin OS=Mus musculus OX=10090 GN=Ppp1r18 PE=1 SV=1	91.4	66.9	83.2	115.5	104.7	100.5	80.5	106.9	1.32795
Q8BPB5	EGF-containing fibulin-like extracellular matrix protein 1 OS=Mus musculus OX=10090 GN=Efemp1 PE=1 SV=1	79.6	71.8	88.8	111.1	108.9	110.3	80.0667	110.1	1.3751
Q8BNU0	Armadillo repeat-containing protein 6 OS=Mus musculus OX=10090 GN=Armc6 PE=1 SV=1	106	91.6	95.5	77.6	81.4	79.2	97.7	79.4	0.812692
Q8BLY1	SPARC-related modular calcium-binding protein 1 OS=Mus musculus OX=10090 GN=Smoc1 PE=2 SV=2	64	73	85.1	110.7	86.8	107.6	74.0333	101.7	1.37371
Q8BLE7	Vesicular glutamate transporter 2 OS=Mus musculus OX=10090 GN=Slc17a6 PE=1 SV=1	103.8	114.2	105.7	68.7	66	71.4	107.9	68.7	0.636701
Q8BKR5	Protein phosphatase 1 regulatory subunit 37 OS=Mus musculus OX=10090 GN=Ppp1r37 PE=1 SV=1	63.9	101.7	95.8	121.9	100.2	97.6	87.1333	106.567	1.22303
Q8BK62	Olfactomedin-like protein 3 OS=Mus musculus OX=10090 GN=Olfml3 PE=2 SV=2	63.2	72.5	85.9	106.8	102.8	105.6	73.8667	105.067	1.42238
Q8BJY1	26S proteasome non-ATPase regulatory subunit 5 OS=Mus musculus OX=10090 GN=Psmd5 PE=1 SV=4	96.8	96.4	104.9	77.3	85.9	80.5	99.3667	81.2333	0.817511
Q8BHK2	Sodium channel subunit beta-3 OS=Mus musculus OX=10090 GN=Scn3b PE=1 SV=1	90.4	86.6	96.8	116.4	102.9	110.2	91.2667	109.833	1.20343
Q8BHC1	Ras-related protein Rab-39B OS=Mus musculus OX=10090 GN=Rab39b PE=1 SV=1	83.8	94.1	92.6	120	103.8	103.6	90.1667	109.133	1.21035
Q8BHB9	Chloride intracellular channel protein 6 OS=Mus musculus OX=10090 GN=Clic6 PE=1 SV=1	74.1	64.1	87.7	109.2	99.5	106.9	75.3	105.2	1.39708
Q8BH75	E3 ubiquitin-protein ligase NRDP1 OS=Mus musculus OX=10090 GN=Rnf41 PE=1 SV=1	80.3	88.1	97	113.7	112.1	127	88.4667	117.6	1.32931
Q8BH10	Protein orai-2 OS=Mus musculus OX=10090 GN=Orai2 PE=2 SV=1	92.4	102.5	82	111.2	187.1	70.8	92.3	123.033	1.33297
Q8BGG7	Ubiquitin-associated and SH3 domain-containing protein B OS=Mus musculus OX=10090 GN=Ubash3b PE=1 SV=1	106.8	109.2	99	95.1	77.4	75.3	105	82.6	0.786667
Q8BGA5	KRR1 small subunit processome component homolog OS=Mus musculus OX=10090 GN=Krr1 PE=2 SV=1	91.6	94.3	80.7	120.9	98.5	107.3	88.8667	108.9	1.22543
Q8BFR4	N-acetylglucosamine-6-sulfatase OS=Mus musculus OX=10090 GN=Gns PE=1 SV=1	85.2	78.2	93.9	109.1	104.7	111	85.7667	108.267	1.26234
Q80YE7	Death-associated protein kinase 1 OS=Mus musculus OX=10090 GN=Dapk1 PE=1 SV=3	88.4	63.1	97.7	111	106.9	103.6	83.0667	107.167	1.29013
Q80XR2	Calcium-transporting ATPase type 2C member 1 OS=Mus musculus OX=10090 GN=Atp2c1 PE=1 SV=2	95	101.4	102.1	62	74.7	77.2	99.5	71.3	0.716583
Q80XN0	D-beta-hydroxybutyrate dehydrogenase, mitochondrial OS=Mus musculus OX=10090 GN=Bdh1 PE=1 SV=2	111.5	110.8	122	86.9	79.6	57.2	114.767	74.5667	0.649724
Q80X71	Transmembrane protein 106B OS=Mus musculus OX=10090 GN=Tmem106b PE=1 SV=1	80.9	83.5	84.3	100.4	97.8	100.9	82.9	99.7	1.20265
Q80WW9	DDRGK domain-containing protein 1 OS=Mus musculus OX=10090 GN=Ddrgk1 PE=1 SV=2	82.4	99.9	90.7	118.9	101.9	121.9	91	114.233	1.25531
Q80WT0	Junctophilin-4 OS=Mus musculus OX=10090 GN=Jph4 PE=2 SV=1	87.1	94	106.1	139.1	109.4	103.6	95.7333	117.367	1.22597
Q80VP1	Epsin-1 OS=Mus musculus OX=10090 GN=Epn1 PE=1 SV=3	102.5	110	107.1	77.7	85.5	81	106.533	81.4	0.76408
Q80UP8	Sodium-dependent phosphate transporter 2 OS=Mus musculus OX=10090 GN=Slc20a2 PE=1 SV=2	41.8	71.2	101.3	120.3	106.7	105.3	71.4333	110.767	1.55063
Q80TR4	Slit homolog 1 protein OS=Mus musculus OX=10090 GN=Slit1 PE=1 SV=2	74.3	70.2	93.9	98.2	100	99.9	79.4667	99.3667	1.25042
Q7TSY6	CUGBP Elav-like family member 4 OS=Mus musculus OX=10090 GN=Celf4 PE=1 SV=2	128	107.7	110.8	91.5	95.3	91.7	115.5	92.8333	0.803752
Q7TNP2	Serine/threonine-protein phosphatase 2A 65 kDa regulatory subunit A beta isoform OS=Mus musculus OX=10090 GN=Ppp2r1b PE=1 SV=2	74.8	80	90.8	107.4	102.5	155.6	81.8667	121.833	1.48819
Q7TNF0	Double C2-like domain-containing protein alpha OS=Mus musculus OX=10090 GN=Doc2a PE=2 SV=1	89.5	93.9	101.2	140.2	104.2	99.8	94.8667	114.733	1.20942
Q7TMK6	Protein Hook homolog 2 OS=Mus musculus OX=10090 GN=Hook2 PE=1 SV=3	79.5	49.2	79.9	86.8	85.8	174.7	69.5333	115.767	1.66491
Q78JE5	F-box only protein 22 OS=Mus musculus OX=10090 GN=Fbxo22 PE=1 SV=2	105.3	103.1	97.9	84.1	85.1	79.1	102.1	82.7667	0.810643
Q6ZWM4	U6 snRNA-associated Sm-like protein LSm8 OS=Mus musculus OX=10090 GN=Lsm8 PE=1 SV=3	89.2	96.2	96.4	50.5	64.5	73.3	93.9333	62.7667	0.668204
Q6ZPR4	Potassium channel subfamily T member 1 OS=Mus musculus OX=10090 GN=Kcnt1 PE=1 SV=2	88.1	91.6	93	121.4	112.4	107.6	90.9	113.8	1.25193
Q6VN19	Ran-binding protein 10 OS=Mus musculus OX=10090 GN=Ranbp10 PE=1 SV=2	104.4	103.3	96.4	74.8	85.5	86.1	101.367	82.1333	0.81026
Q6VH22	Intraflagellar transport protein 172 homolog OS=Mus musculus OX=10090 GN=Ift172 PE=1 SV=1	94.8	88.1	88.7	118.3	103.8	114.3	90.5333	112.133	1.23859
Q6VGS5	Protein Daple OS=Mus musculus OX=10090 GN=Ccdc88c PE=1 SV=1	65.9	63.9	94.3	97.8	98.7	87.9	74.7	94.8	1.26908
Q6URW6	Myosin-14 OS=Mus musculus OX=10090 GN=Myh14 PE=1 SV=1	93.7	92.6	94.1	158.3	94	112.8	93.4667	121.7	1.30207
Q6PB93	Polypeptide N-acetylgalactosaminyltransferase 2 OS=Mus musculus OX=10090 GN=Galnt2 PE=1 SV=1	76	88.3	94.6	143.1	108.7	101.3	86.3	117.7	1.36385
Q6PAL8	DENN domain-containing protein 5A OS=Mus musculus OX=10090 GN=Dennd5a PE=1 SV=1	89.2	95.2	97.8	132	122.5	102.6	94.0667	119.033	1.26541
Q6P6M7	O-phosphoseryl-tRNA(Sec) selenium transferase OS=Mus musculus OX=10090 GN=Sepsecs PE=1 SV=2	102.1	89.6	101.2	76.1	52.7	46.7	97.6333	58.5	0.599181
Q6P5F6	Zinc transporter ZIP10 OS=Mus musculus OX=10090 GN=Slc39a10 PE=1 SV=1	108.5	106.9	104.5	80.8	94.7	85.6	106.633	87.0333	0.816193
Q6NZJ6	Eukaryotic translation initiation factor 4 gamma 1 OS=Mus musculus OX=10090 GN=Eif4g1 PE=1 SV=1	100.9	99.9	101.4	61	47	54.1	100.733	54.0333	0.5364
Q6NS60	F-box only protein 41 OS=Mus musculus OX=10090 GN=Fbxo41 PE=1 SV=3	105.9	101.1	99.3	92	83.1	77.8	102.1	84.3	0.825661
Q6AXF6	SID1 transmembrane family member 1 OS=Mus musculus OX=10090 GN=Sidt1 PE=1 SV=1	71.4	78.2	92.5	101.4	105.7	94.8	80.7	100.633	1.24701
Q6A0D4	Raftlin OS=Mus musculus OX=10090 GN=Rftn1 PE=1 SV=4	87.1	80.9	90.6	141.1	110.5	100.6	86.2	117.4	1.36195
Q6A051	Attractin-like protein 1 OS=Mus musculus OX=10090 GN=Atrnl1 PE=1 SV=2	84.9	93.1	92.7	113.2	131.2	101.1	90.2333	115.167	1.27632
Q68FD9	UPF0606 protein KIAA1549 OS=Mus musculus OX=10090 GN=Kiaa1549 PE=1 SV=3	90.2	92.2	102.5	140.5	97.5	137.3	94.9667	125.1	1.3173
Q67BT3	Solute carrier family 13 member 5 OS=Mus musculus OX=10090 GN=Slc13a5 PE=2 SV=1	112.4	108.1	120.4	93.2	98	85.2	113.633	92.1333	0.810795
Q66T02	Pleckstrin homology domain-containing family G member 5 OS=Mus musculus OX=10090 GN=Plekhg5 PE=1 SV=1	100.2	96.9	102.4	57.2	69.6	65.7	99.8333	64.1667	0.642738
Q62422	Osteoclast-stimulating factor 1 OS=Mus musculus OX=10090 GN=Ostf1 PE=1 SV=2	87.2	84.9	85.2	116.1	126.3	112.4	85.7667	118.267	1.37894
Q62415	Apoptosis-stimulating of p53 protein 1 OS=Mus musculus OX=10090 GN=Ppp1r13b PE=1 SV=2	107.5	93.9	103.1	44.6	55.9	58.1	101.5	52.8667	0.520854
Q62393	Tumor protein D52 OS=Mus musculus OX=10090 GN=Tpd52 PE=1 SV=2	98.5	100.1	86.6	76.6	76.3	73.3	95.0667	75.4	0.793128
Q62351	Transferrin receptor protein 1 OS=Mus musculus OX=10090 GN=Tfrc PE=1 SV=1	88.7	96.8	90.5	66.8	69.7	72.4	92	69.6333	0.756884
Q62288	Testican-1 OS=Mus musculus OX=10090 GN=Spock1 PE=2 SV=2	86.9	72.9	85.4	99.8	103.7	105.7	81.7333	103.067	1.26101
Q62186	Translocon-associated protein subunit delta OS=Mus musculus OX=10090 GN=Ssr4 PE=1 SV=1	73.2	102.3	97.5	102.2	133.2	95.1	91	110.167	1.21062
Q62178	Semaphorin-4A OS=Mus musculus OX=10090 GN=Sema4a PE=1 SV=2	100.7	93.5	85.5	106.1	100.6	139.2	93.2333	115.3	1.23668
Q62093	Serine/arginine-rich splicing factor 2 OS=Mus musculus OX=10090 GN=Srsf2 PE=1 SV=4	94	114.7	96.4	83.5	68.4	68.7	101.7	73.5333	0.723042
Q61941	NAD(P) transhydrogenase, mitochondrial OS=Mus musculus OX=10090 GN=Nnt PE=1 SV=2	213.6	114.2	113.9	35.9	94.3	94.8	147.233	75	0.509396
Q61624	Zinc finger protein 148 OS=Mus musculus OX=10090 GN=Znf148 PE=1 SV=2	79.7	83.5	107	125.6	112.6	102	90.0667	113.4	1.25907
Q61599	Rho GDP-dissociation inhibitor 2 OS=Mus musculus OX=10090 GN=Arhgdib PE=1 SV=3	85.4	79.8	83	104.2	102.3	96.3	82.7333	100.933	1.21998
Q61598	Rab GDP dissociation inhibitor beta OS=Mus musculus OX=10090 GN=Gdi2 PE=1 SV=1	103.4	96.9	99.3	71	111.2	64.8	99.8667	82.3333	0.824433
Q61542	StAR-related lipid transfer protein 3 OS=Mus musculus OX=10090 GN=Stard3 PE=1 SV=1	95	92.4	86.6	122.2	98.7	115.8	91.3333	112.233	1.22883
Q61285	ATP-binding cassette sub-family D member 2 OS=Mus musculus OX=10090 GN=Abcd2 PE=1 SV=1	90	93.3	90.4	137.7	114.5	111	91.2333	121.067	1.327
Q61233	Plastin-2 OS=Mus musculus OX=10090 GN=Lcp1 PE=1 SV=4	102.6	75.1	75.4	102.9	97.5	105.2	84.3667	101.867	1.20743
Q61189	Methylosome subunit pICln OS=Mus musculus OX=10090 GN=Clns1a PE=1 SV=1	115.2	61.2	97.3	104.5	122.2	118.4	91.2333	115.033	1.26087
Q61187	Tumor susceptibility gene 101 protein OS=Mus musculus OX=10090 GN=Tsg101 PE=1 SV=2	94.6	92	95.4	122.4	118.7	109.7	94	116.933	1.24397
Q61165	Sodium/hydrogen exchanger 1 OS=Mus musculus OX=10090 GN=Slc9a1 PE=1 SV=1	63.2	70.5	97.6	117.1	104.1	111.2	77.1	110.8	1.43709
Q61024	Asparagine synthetase [glutamine-hydrolyzing] OS=Mus musculus OX=10090 GN=Asns PE=1 SV=3	100.9	96.5	81.6	135.9	103.2	115	93	118.033	1.26918
Q60803	TNF receptor-associated factor 3 OS=Mus musculus OX=10090 GN=Traf3 PE=1 SV=2	100.7	104.5	103.3	81.8	89.6	81.4	102.833	84.2667	0.819449
Q60771	Claudin-11 OS=Mus musculus OX=10090 GN=Cldn11 PE=1 SV=1	89.3	97	78.6	132.4	100.8	112.3	88.3	115.167	1.30427
Q60766	Immunity-related GTPase family M protein 1 OS=Mus musculus OX=10090 GN=Irgm1 PE=1 SV=1	85.8	75.8	83	104.4	99.5	116.3	81.5333	106.733	1.30908
Q60700	Mitogen-activated protein kinase kinase kinase 12 OS=Mus musculus OX=10090 GN=Map3k12 PE=1 SV=1	97.8	98.6	123.8	84.5	98.5	81.2	106.733	88.0667	0.825109
Q60603	Potassium voltage-gated channel subfamily H member 1 OS=Mus musculus OX=10090 GN=Kcnh1 PE=1 SV=2	87.1	103.9	98.2	67.7	42.6	44.6	96.4	51.6333	0.535615
Q5SVR0	TBC1 domain family member 9B OS=Mus musculus OX=10090 GN=Tbc1d9b PE=1 SV=1	90.7	88.5	95.7	123.1	101.7	108.1	91.6333	110.967	1.21099
Q5SSZ5	Tensin-3 OS=Mus musculus OX=10090 GN=Tns3 PE=1 SV=1	102.1	92.4	95.1	72.1	79.3	80.8	96.5333	77.4	0.801796
Q5QNQ6	Oxysterol-binding protein 2 OS=Mus musculus OX=10090 GN=Osbp2 PE=1 SV=1	79.9	74.8	97.1	94.5	130	100.1	83.9333	108.2	1.28912
Q5EBJ4	Ermin OS=Mus musculus OX=10090 GN=Ermn PE=1 SV=1	91.3	93.6	87.8	107.1	100.2	132.5	90.9	113.267	1.24606
Q5DTZ6	RING finger protein 150 OS=Mus musculus OX=10090 GN=Rnf150 PE=2 SV=2	87.3	75.7	90.6	120.4	95.5	110.6	84.5333	108.833	1.28746
Q3UZA1	CapZ-interacting protein OS=Mus musculus OX=10090 GN=Rcsd1 PE=1 SV=1	73.8	89.1	89.1	101.7	106.4	103.8	84	103.967	1.2377
Q3UW53	Protein Niban 1 OS=Mus musculus OX=10090 GN=Niban1 PE=1 SV=2	90.2	83.3	95.4	123.2	107.9	100	89.6333	110.367	1.23131
Q3UV17	Keratin, type II cytoskeletal 2 oral OS=Mus musculus OX=10090 GN=Krt76 PE=1 SV=1	68.3	136.3	99	94.6	62.7	63.4	101.2	73.5667	0.726943
Q3UMF0	Cordon-bleu protein-like 1 OS=Mus musculus OX=10090 GN=Cobll1 PE=1 SV=2	83.5	80.5	94.4	123	110.3	107.5	86.1333	113.6	1.31889
Q3UHQ6	Protein dopey-2 OS=Mus musculus OX=10090 GN=Dop1b PE=1 SV=3	91.8	80	98.7	126.2	103	105.4	90.1667	111.533	1.23697
Q3UHI4	Protein TMED8 OS=Mus musculus OX=10090 GN=Tmed8 PE=2 SV=1	115.3	95.6	106.5	71	68.5	61.8	105.8	67.1	0.634216
Q3UHH2	Solute carrier family 22 member 23 OS=Mus musculus OX=10090 GN=Slc22a23 PE=2 SV=1	112.3	104.9	118.6	80.5	98.8	94.9	111.933	91.4	0.816557
Q3THG9	Alanyl-tRNA editing protein Aarsd1 OS=Mus musculus OX=10090 GN=Aarsd1 PE=1 SV=2	99.9	104.9	96.6	97.9	82.7	63.7	100.467	81.4333	0.810551
Q2WF71	Leucine-rich repeat and fibronectin type III domain-containing protein 1 OS=Mus musculus OX=10090 GN=Lrfn1 PE=1 SV=1	129.9	138.5	144.8	57	63.4	71.3	137.733	63.9	0.46394
Q2PZL6	Protocadherin Fat 4 OS=Mus musculus OX=10090 GN=Fat4 PE=1 SV=2	71.7	99.3	95.1	106.6	92.7	167.1	88.7	122.133	1.37693
Q14BB9	MAP6 domain-containing protein 1 OS=Mus musculus OX=10090 GN=Map6d1 PE=1 SV=1	89	102.8	96	111	133.1	115.7	95.9333	119.933	1.25017
Q09LZ8	Cytosolic carboxypeptidase 6 OS=Mus musculus OX=10090 GN=Agbl4 PE=1 SV=1	125.9	112.6	104.7	88	100.3	91.2	114.4	93.1667	0.814394
Q08879	Fibulin-1 OS=Mus musculus OX=10090 GN=Fbln1 PE=1 SV=2	79.8	63.8	81.1	100.3	108.1	96.9	74.9	101.767	1.3587
Q07797	Galectin-3-binding protein OS=Mus musculus OX=10090 GN=Lgals3bp PE=1 SV=1	69.4	70.9	100.8	97.5	105.5	107.1	80.3667	103.367	1.28619
Q07417	Short-chain specific acyl-CoA dehydrogenase, mitochondrial OS=Mus musculus OX=10090 GN=Acads PE=1 SV=2	84.2	82.3	101.3	120	101.1	100.3	89.2667	107.133	1.20015
Q07235	Glia-derived nexin OS=Mus musculus OX=10090 GN=Serpine2 PE=1 SV=2	82.9	84	96.1	109.7	103.6	104.9	87.6667	106.067	1.20989
Q07113	Cation-independent mannose-6-phosphate receptor OS=Mus musculus OX=10090 GN=Igf2r PE=1 SV=1	97.4	90.8	93.5	97.1	121.3	120.4	93.9	112.933	1.2027
Q06335	Amyloid-like protein 2 OS=Mus musculus OX=10090 GN=Aplp2 PE=1 SV=4	89.3	78.4	88.1	104	98.8	112.5	85.2667	105.1	1.2326
Q06180	Tyrosine-protein phosphatase non-receptor type 2 OS=Mus musculus OX=10090 GN=Ptpn2 PE=1 SV=2	99.7	88.9	88.7	122.5	104.1	116.9	92.4333	114.5	1.23873
Q04207	Transcription factor p65 OS=Mus musculus OX=10090 GN=Rela PE=1 SV=1	83.9	90.2	86.2	104.1	109.6	98.9	86.7667	104.2	1.20092
Q03146	Epithelial discoidin domain-containing receptor 1 OS=Mus musculus OX=10090 GN=Ddr1 PE=2 SV=2	93.7	86	85.6	108.6	112.1	107.2	88.4333	109.3	1.23596
Q02788	Collagen alpha-2(VI) chain OS=Mus musculus OX=10090 GN=Col6a2 PE=1 SV=3	88.2	50.4	159.6	53.2	57.3	62.4	99.4	57.6333	0.579812
Q02105	Complement C1q subcomponent subunit C OS=Mus musculus OX=10090 GN=C1qc PE=1 SV=2	70.8	72.9	76.1	116.6	101.6	96.7	73.2667	104.967	1.43267
Q02013	Aquaporin-1 OS=Mus musculus OX=10090 GN=Aqp1 PE=1 SV=3	50.3	44.4	101.4	98.7	117.6	101.8	65.3667	106.033	1.62213
Q00623	Apolipoprotein A-I OS=Mus musculus OX=10090 GN=Apoa1 PE=1 SV=2	164.9	35.2	58.9	118.3	96	107.6	86.3333	107.3	1.24286
P98086	Complement C1q subcomponent subunit A OS=Mus musculus OX=10090 GN=C1qa PE=1 SV=2	66	71.2	75.6	102	95.1	121.7	70.9333	106.267	1.49812
P97952	Sodium channel subunit beta-1 OS=Mus musculus OX=10090 GN=Scn1b PE=1 SV=1	102.3	103.8	98.9	70.7	68.7	71.3	101.667	70.2333	0.69082
P97823	Acyl-protein thioesterase 1 OS=Mus musculus OX=10090 GN=Lypla1 PE=1 SV=1	76.1	73.3	103.7	101.1	95.1	109.6	84.3667	101.933	1.20822
P97799	Neurensin-1 OS=Mus musculus OX=10090 GN=Nrsn1 PE=1 SV=1	85.5	98.1	123.9	68.8	68.1	70.2	102.5	69.0333	0.673496
P97785	GDNF family receptor alpha-1 OS=Mus musculus OX=10090 GN=Gfra1 PE=1 SV=2	76.1	97	91.9	125	96.5	100.3	88.3333	107.267	1.21434
P97765	WW domain-binding protein 2 OS=Mus musculus OX=10090 GN=Wbp2 PE=1 SV=1	109.4	107.1	108	99.2	81.3	85.4	108.167	88.6333	0.819414
P97490	Adenylate cyclase type 8 OS=Mus musculus OX=10090 GN=Adcy8 PE=1 SV=2	92.4	93.1	86.8	108.3	81.1	213.4	90.7667	134.267	1.47925
P97429	Annexin A4 OS=Mus musculus OX=10090 GN=Anxa4 PE=1 SV=4	87.3	72.1	98.4	100.9	106.7	106.2	85.9333	104.6	1.21722
P81122	Insulin receptor substrate 2 OS=Mus musculus OX=10090 GN=Irs2 PE=1 SV=2	123	106.2	100.1	76.7	93.4	94.3	109.767	88.1333	0.802915
P70275	Semaphorin-3E OS=Mus musculus OX=10090 GN=Sema3e PE=1 SV=3	83.1	85.2	85.5	101.5	107.4	102	84.6	103.633	1.22498
P63137	Gamma-aminobutyric acid receptor subunit beta-2 OS=Mus musculus OX=10090 GN=Gabrb2 PE=1 SV=2	104.3	102.1	100.4	80.7	85.2	87.2	102.267	84.3667	0.824967
P63089	Pleiotrophin OS=Mus musculus OX=10090 GN=Ptn PE=1 SV=1	88.4	84.1	85	116.4	113.7	107.7	85.8333	112.6	1.31184
P62331	ADP-ribosylation factor 6 OS=Mus musculus OX=10090 GN=Arf6 PE=1 SV=2	87.8	74.4	102.1	116.1	103.2	110	88.1	109.767	1.24593
P59708	Splicing factor 3B subunit 6 OS=Mus musculus OX=10090 GN=Sf3b6 PE=1 SV=1	70.6	102.2	103	106.2	110.4	118.8	91.9333	111.8	1.2161
P59672	Ankyrin repeat and SAM domain-containing protein 1A OS=Mus musculus OX=10090 GN=Anks1a PE=1 SV=3	87.4	86.5	87.8	110.3	113.7	118.3	87.2333	114.1	1.30799
P59267	Palmitoyltransferase ZDHHC2 OS=Mus musculus OX=10090 GN=Zdhhc2 PE=1 SV=1	86.3	80.1	82.8	107.7	98.1	108.8	83.0667	104.867	1.26244
P57724	Poly(rC)-binding protein 4 OS=Mus musculus OX=10090 GN=Pcbp4 PE=1 SV=1	84	108.8	91.3	86	99.2	173.5	94.7	119.567	1.26258
P57716	Nicastrin OS=Mus musculus OX=10090 GN=Ncstn PE=1 SV=3	84.2	81.9	80.2	101.3	108.8	101.3	82.1	103.8	1.26431
P56213	FAD-linked sulfhydryl oxidase ALR OS=Mus musculus OX=10090 GN=Gfer PE=1 SV=2	96.1	104.1	97.8	62.5	70.1	66.2	99.3333	66.2667	0.667114
P54116	Erythrocyte band 7 integral membrane protein OS=Mus musculus OX=10090 GN=Stom PE=1 SV=3	82.9	75.4	91.4	109.4	115.5	109.5	83.2333	111.467	1.33921
P54071	Isocitrate dehydrogenase [NADP], mitochondrial OS=Mus musculus OX=10090 GN=Idh2 PE=1 SV=3	90.4	96.6	96.8	76.1	79	75.6	94.6	76.9	0.812896
P53811	Phosphatidylinositol transfer protein beta isoform OS=Mus musculus OX=10090 GN=Pitpnb PE=1 SV=2	106.6	107.5	105.3	78.4	90	87	106.467	85.1333	0.799624
P52760	2-iminobutanoate/2-iminopropanoate deaminase OS=Mus musculus OX=10090 GN=Rida PE=1 SV=3	74.9	77.9	72.5	132.5	106.6	104.8	75.1	114.633	1.52641
P52332	Tyrosine-protein kinase JAK1 OS=Mus musculus OX=10090 GN=Jak1 PE=1 SV=1	99.9	77.6	91.4	105.2	118	106.2	89.6333	109.8	1.22499
P51954	Serine/threonine-protein kinase Nek1 OS=Mus musculus OX=10090 GN=Nek1 PE=1 SV=2	89.1	88.6	94.7	107.8	88	134.2	90.8	110	1.21145
P50446	Keratin, type II cytoskeletal 6A OS=Mus musculus OX=10090 GN=Krt6a PE=1 SV=3	68.3	74.4	83.1	100.5	107	109.1	75.2667	105.533	1.40213
P50114	Protein S100-B OS=Mus musculus OX=10090 GN=S100b PE=1 SV=2	56.8	105.3	80.5	111.3	112.9	106.9	80.8667	110.367	1.3648
P49962	Signal recognition particle 9 kDa protein OS=Mus musculus OX=10090 GN=Srp9 PE=1 SV=2	83.1	77.6	101.7	117	101.6	96.3	87.4667	104.967	1.20008
P49710	Hematopoietic lineage cell-specific protein OS=Mus musculus OX=10090 GN=Hcls1 PE=1 SV=2	75	74.8	72.3	94.6	92.5	99.3	74.0333	95.4667	1.28951
P48725	Pericentrin OS=Mus musculus OX=10090 GN=Pcnt PE=1 SV=2	70.2	92.3	95.2	107.5	96.7	120.4	85.9	108.2	1.2596
P48302	Endothelin receptor type B OS=Mus musculus OX=10090 GN=Ednrb PE=2 SV=1	75.8	79.4	117.4	122.3	101.8	116.8	90.8667	113.633	1.25055
P47867	Secretogranin-3 OS=Mus musculus OX=10090 GN=Scg3 PE=1 SV=1	72.1	73.2	90.4	95.5	107.5	104.4	78.5667	102.467	1.3042
P46467	Vacuolar protein sorting-associated protein 4B OS=Mus musculus OX=10090 GN=Vps4b PE=1 SV=2	80.2	90.8	97.6	114.3	105.3	118.4	89.5333	112.667	1.25838
P42227	Signal transducer and activator of transcription 3 OS=Mus musculus OX=10090 GN=Stat3 PE=1 SV=2	83.4	77.2	86.1	95.7	100.9	109.4	82.2333	102	1.24037
P42225	Signal transducer and activator of transcription 1 OS=Mus musculus OX=10090 GN=Stat1 PE=1 SV=1	91.1	88.7	81.2	110.4	103.5	100.5	87	104.8	1.2046
P41233	Phospholipid-transporting ATPase ABCA1 OS=Mus musculus OX=10090 GN=Abca1 PE=1 SV=4	86.8	86.2	91.8	100	116.1	103.4	88.2667	106.5	1.20657
P40936	Indolethylamine N-methyltransferase OS=Mus musculus OX=10090 GN=Inmt PE=1 SV=1	67.1	64.6	84.6	91.8	110.2	116	72.1	106	1.47018
P40749	Synaptotagmin-4 OS=Mus musculus OX=10090 GN=Syt4 PE=1 SV=2	86.9	74	81.3	100.4	97.7	101.4	80.7333	99.8333	1.23658
P39038	Cadherin-4 OS=Mus musculus OX=10090 GN=Cdh4 PE=2 SV=1	108	106.9	109.4	70.9	74.8	73.2	108.1	72.9667	0.674992
P37804	Transgelin OS=Mus musculus OX=10090 GN=Tagln PE=1 SV=3	67.4	47	182.5	93.3	66.2	51.2	98.9667	70.2333	0.709667
P29351	Tyrosine-protein phosphatase non-receptor type 6 OS=Mus musculus OX=10090 GN=Ptpn6 PE=1 SV=2	71.4	80.8	80.2	104.7	95.2	100.4	77.4667	100.1	1.29217
P29319	Ephrin type-A receptor 3 OS=Mus musculus OX=10090 GN=Epha3 PE=1 SV=1	98.8	90.4	87.9	100.3	84.5	214.7	92.3667	133.167	1.44172
P28798	Progranulin OS=Mus musculus OX=10090 GN=Grn PE=1 SV=2	73.1	73.4	76.5	101.4	108.9	103.8	74.3333	104.7	1.40852
P27870	Proto-oncogene vav OS=Mus musculus OX=10090 GN=Vav1 PE=1 SV=1	71.7	77.3	85.7	96.9	99	100	78.2333	98.6333	1.26076
P27661	Histone H2AX OS=Mus musculus OX=10090 GN=H2ax PE=1 SV=2	81.3	103	87.1	144.5	101.8	107.1	90.4667	117.8	1.30214
P27048	Small nuclear ribonucleoprotein-associated protein B OS=Mus musculus OX=10090 GN=Snrpb PE=1 SV=1	119.1	117.7	103.7	83	75.7	76.2	113.5	78.3	0.689868
P26645	Myristoylated alanine-rich C-kinase substrate OS=Mus musculus OX=10090 GN=Marcks PE=1 SV=2	116	112.8	103.1	85.1	49.4	114.4	110.633	82.9667	0.749925
P26041	Moesin OS=Mus musculus OX=10090 GN=Msn PE=1 SV=3	80.9	75.9	85.8	108.6	104.9	105.6	80.8667	106.367	1.31533
P22366	Myeloid differentiation primary response protein MyD88 OS=Mus musculus OX=10090 GN=Myd88 PE=1 SV=3	94.4	82.9	78.3	127.8	100.1	95.8	85.2	107.9	1.26643
P22005	Proenkephalin-A OS=Mus musculus OX=10090 GN=Penk PE=1 SV=2	92.9	68.1	78.1	117.1	101.8	112.9	79.7	110.6	1.3877
P21550	Beta-enolase OS=Mus musculus OX=10090 GN=Eno3 PE=1 SV=3	96.1	95.5	80.7	114.5	103	113.6	90.7667	110.367	1.21594
P21460	Cystatin-C OS=Mus musculus OX=10090 GN=Cst3 PE=1 SV=2	85.2	85.3	86.9	114.4	101.9	95.4	85.8	103.9	1.21096
P20152	Vimentin OS=Mus musculus OX=10090 GN=Vim PE=1 SV=3	62.4	58.5	84	107.3	77	108.3	68.3	97.5333	1.42801
P19973	Lymphocyte-specific protein 1 OS=Mus musculus OX=10090 GN=Lsp1 PE=1 SV=2	87.5	74.8	52.8	94.9	100.8	98.4	71.7	98.0333	1.36727
P18581	Cationic amino acid transporter 2 OS=Mus musculus OX=10090 GN=Slc7a2 PE=1 SV=3	98.9	106.9	119.9	86.2	79.4	66.9	108.567	77.5	0.713847
P18242	Cathepsin D OS=Mus musculus OX=10090 GN=Ctsd PE=1 SV=1	81.3	82	85.8	101.9	102.1	97.7	83.0333	100.567	1.21116
P17225	Polypyrimidine tract-binding protein 1 OS=Mus musculus OX=10090 GN=Ptbp1 PE=1 SV=2	65.3	75.3	80.9	116.4	176.2	89.1	73.8333	127.233	1.72325
P17047	Lysosome-associated membrane glycoprotein 2 OS=Mus musculus OX=10090 GN=Lamp2 PE=1 SV=2	76.7	76.1	88.6	92.1	103.7	109.1	80.4667	101.633	1.26305
P16283	Anion exchange protein 3 OS=Mus musculus OX=10090 GN=Slc4a3 PE=1 SV=2	97.2	78.9	88.6	110.2	101.1	112.8	88.2333	108.033	1.2244
P14106	Complement C1q subcomponent subunit B OS=Mus musculus OX=10090 GN=C1qb PE=1 SV=2	60.1	73.5	70.3	106.1	106.2	105.8	67.9667	106.033	1.56008
P13808	Anion exchange protein 2 OS=Mus musculus OX=10090 GN=Slc4a2 PE=1 SV=1	75.3	52.5	90.7	115.1	121.1	102.6	72.8333	112.933	1.55057
P13597	Intercellular adhesion molecule 1 OS=Mus musculus OX=10090 GN=Icam1 PE=1 SV=1	59.4	51.5	58.8	109.8	92.7	111.7	56.5667	104.733	1.8515
P11835	Integrin beta-2 OS=Mus musculus OX=10090 GN=Itgb2 PE=1 SV=2	70	67.8	76.8	104.8	106.3	111	71.5333	107.367	1.50093
P11679	Keratin, type II cytoskeletal 8 OS=Mus musculus OX=10090 GN=Krt8 PE=1 SV=4	77.7	51.7	86.5	102.2	100.9	121.2	71.9667	108.1	1.50208
P11087	Collagen alpha-1(I) chain OS=Mus musculus OX=10090 GN=Col1a1 PE=1 SV=4	82.5	51.9	163.8	79.8	94	55	99.4	76.2667	0.76727
P10833	Ras-related protein R-Ras OS=Mus musculus OX=10090 GN=Rras PE=1 SV=1	103.8	102.2	99.5	84.1	79.1	67.3	101.833	76.8333	0.754501
P10107	Annexin A1 OS=Mus musculus OX=10090 GN=Anxa1 PE=1 SV=2	53.2	50.3	100.5	106.1	108.1	105.5	68	106.567	1.56716
P0C7L0	WAS/WASL-interacting protein family member 3 OS=Mus musculus OX=10090 GN=Wipf3 PE=1 SV=1	83.9	107.2	92.8	113.3	121.7	115.9	94.6333	116.967	1.236
P0C1Q2	Dual 3',5'-cyclic-AMP and -GMP phosphodiesterase 11A OS=Mus musculus OX=10090 GN=Pde11a PE=1 SV=1	83.5	102.5	79.7	106.6	112.9	103.7	88.5667	107.733	1.21641
P09242	Alkaline phosphatase, tissue-nonspecific isozyme OS=Mus musculus OX=10090 GN=Alpl PE=1 SV=2	92	69.1	101.7	117.6	98	102.5	87.6	106.033	1.21043
P08905	Lysozyme C-2 OS=Mus musculus OX=10090 GN=Lyz2 PE=1 SV=2	82.4	90.8	54	94.8	86.9	96.2	75.7333	92.6333	1.22315
P07759	Serine protease inhibitor A3K OS=Mus musculus OX=10090 GN=Serpina3k PE=1 SV=2	107.4	67.8	78.5	129	98.3	99.5	84.5667	108.933	1.28814
P07309	Transthyretin OS=Mus musculus OX=10090 GN=Ttr PE=1 SV=1	87.6	79.6	91.9	105.1	102	105.8	86.3667	104.3	1.20764
P06909	Complement factor H OS=Mus musculus OX=10090 GN=Cfh PE=1 SV=2	79.3	89.8	78.9	98.9	99.7	99.9	82.6667	99.5	1.20363
P06800	Receptor-type tyrosine-protein phosphatase C OS=Mus musculus OX=10090 GN=Ptprc PE=1 SV=4	83.2	76.1	78.6	100.5	113.9	101.5	79.3	105.3	1.32787
P06330	Ig heavy chain V region AC38 205.12 OS=Mus musculus OX=10090 PE=1 SV=1	70.4	87.7	71.7	113.9	101.5	103.2	76.6	106.2	1.38642
P05784	Keratin, type I cytoskeletal 18 OS=Mus musculus OX=10090 GN=Krt18 PE=1 SV=5	81.2	60.1	88.4	74.6	103.9	103.5	76.5667	94	1.22769
P05555	Integrin alpha-M OS=Mus musculus OX=10090 GN=Itgam PE=1 SV=2	60.2	60.2	88.9	108.2	113.3	113.4	69.7667	111.633	1.6001
P02802	Metallothionein-1 OS=Mus musculus OX=10090 GN=Mt1 PE=1 SV=1	89.3	82.8	72.6	93	102.1	104	81.5667	99.7	1.22231
P02088	Hemoglobin subunit beta-1 OS=Mus musculus OX=10090 GN=Hbb-b1 PE=1 SV=2	233.8	59.5	90.5	80.8	81.5	88.7	127.933	83.6667	0.653986
P01942	Hemoglobin subunit alpha OS=Mus musculus OX=10090 GN=Hba PE=1 SV=2	204.6	65.3	88.3	90.8	86.7	81.5	119.4	86.3333	0.72306
P01899	H-2 class I histocompatibility antigen, D-B alpha chain OS=Mus musculus OX=10090 GN=H2-D1 PE=1 SV=2	73.5	76.3	71.6	123.8	98.7	109.5	73.8	110.667	1.49955
P01837	Immunoglobulin kappa constant OS=Mus musculus OX=10090 GN=Igkc PE=1 SV=2	51.1	123.1	73.4	98.2	99.8	100.9	82.5333	99.6333	1.20719
P01029	Complement C4-B OS=Mus musculus OX=10090 GN=C4b PE=1 SV=3	62.1	62.2	53.9	97.1	105.6	97.8	59.4	100.167	1.68631
P01027	Complement C3 OS=Mus musculus OX=10090 GN=C3 PE=1 SV=3	71.8	77.7	68.2	95.3	98.9	91.4	72.5667	95.2	1.3119
O89051	Integral membrane protein 2B OS=Mus musculus OX=10090 GN=Itm2b PE=1 SV=1	66.8	68.7	78.8	98.1	112.6	97.8	71.4333	102.833	1.43957
O89029	Matrilin-4 OS=Mus musculus OX=10090 GN=Matn4 PE=1 SV=1	111.4	90.3	127.1	79.9	97.4	96.5	109.6	91.2667	0.832725
O88736	3-keto-steroid reductase OS=Mus musculus OX=10090 GN=Hsd17b7 PE=1 SV=1	78.4	86.1	94.1	101.5	104.4	114.8	86.2	106.9	1.24014
O88196	E3 ubiquitin-protein ligase TTC3 OS=Mus musculus OX=10090 GN=Ttc3 PE=1 SV=2	83.5	48.3	99.4	103.4	93	132	77.0667	109.467	1.42042
O70480	Vesicle-associated membrane protein 4 OS=Mus musculus OX=10090 GN=Vamp4 PE=1 SV=1	95.7	86.8	93	106.5	107.4	117.2	91.8333	110.367	1.20181
O70475	UDP-glucose 6-dehydrogenase OS=Mus musculus OX=10090 GN=Ugdh PE=1 SV=1	67.3	60.6	86.4	116.8	95.6	102.4	71.4333	104.933	1.46897
O70370	Cathepsin S OS=Mus musculus OX=10090 GN=Ctss PE=1 SV=2	77.9	77.1	66.7	93.5	94.7	95.7	73.9	94.6333	1.28056
O70311	Glycylpeptide N-tetradecanoyltransferase 2 OS=Mus musculus OX=10090 GN=Nmt2 PE=1 SV=1	69.2	92.1	98.6	120.3	110.1	111.2	86.6333	113.867	1.31435
O70309	Integrin beta-5 OS=Mus musculus OX=10090 GN=Itgb5 PE=1 SV=2	84.3	80.3	93.4	109.8	103.2	101.3	86	104.767	1.21822
O70200	Allograft inflammatory factor 1 OS=Mus musculus OX=10090 GN=Aif1 PE=1 SV=1	75.3	74.4	74.7	121.2	99.2	102.9	74.8	107.767	1.44073
O55192	Sodium-dependent noradrenaline transporter OS=Mus musculus OX=10090 GN=Slc6a2 PE=2 SV=2	138	115.9	120.4	92.2	95.3	88.4	124.767	91.9667	0.737109
O55102	Biogenesis of lysosome-related organelles complex 1 subunit 1 OS=Mus musculus OX=10090 GN=Bloc1s1 PE=1 SV=2	87.1	81.4	93.7	104.1	108	102.6	87.4	104.9	1.20023
O35927	Catenin delta-2 OS=Mus musculus OX=10090 GN=Ctnnd2 PE=1 SV=1	113.8	113	113.4	57.5	82.6	80.1	113.4	73.4	0.647266
O35474	EGF-like repeat and discoidin I-like domain-containing protein 3 OS=Mus musculus OX=10090 GN=Edil3 PE=1 SV=2	81	76.5	88.4	105	96	100.1	81.9667	100.367	1.22448
O35316	Sodium- and chloride-dependent taurine transporter OS=Mus musculus OX=10090 GN=Slc6a6 PE=1 SV=2	75.7	76.2	95.4	143.8	93.3	119.7	82.4333	118.933	1.44278
O35114	Lysosome membrane protein 2 OS=Mus musculus OX=10090 GN=Scarb2 PE=1 SV=3	81.2	81.2	86	143.6	103.8	100.1	82.8	115.833	1.39895
O35083	1-acyl-sn-glycerol-3-phosphate acyltransferase alpha OS=Mus musculus OX=10090 GN=Agpat1 PE=1 SV=1	109.3	99.5	98.5	58.2	58.4	68.1	102.433	61.5667	0.601041
O09164	Extracellular superoxide dismutase [Cu-Zn] OS=Mus musculus OX=10090 GN=Sod3 PE=1 SV=1	92.9	75.8	89.2	101.9	102.2	106.7	85.9667	103.6	1.20512
O09012	Peroxisomal targeting signal 1 receptor OS=Mus musculus OX=10090 GN=Pex5 PE=1 SV=2	104.5	103.3	103.1	73	66.1	57.3	103.633	65.4667	0.631714
O08648	Mitogen-activated protein kinase kinase kinase 4 OS=Mus musculus OX=10090 GN=Map3k4 PE=1 SV=2	97.1	90.1	89.9	119.4	107.5	112.5	92.3667	113.133	1.22483
E9Q4P1	WD repeat and FYVE domain-containing protein 1 OS=Mus musculus OX=10090 GN=Wdfy1 PE=1 SV=1	70.1	57.4	33.8	94.6	99.1	98.8	53.7667	97.5	1.81339
E9PV24	Fibrinogen alpha chain OS=Mus musculus OX=10090 GN=Fga PE=1 SV=1	106.7	74.3	73.6	99.6	94.1	115.3	84.8667	103	1.21367
D3Z6Q9	Bridging integrator 2 OS=Mus musculus OX=10090 GN=Bin2 PE=1 SV=1	71.6	73.2	83.1	93.5	121.5	74.9	75.9667	96.6333	1.27205
D3Z5L6	MFS-type transporter SLC18B1 OS=Mus musculus OX=10090 GN=Slc18b1 PE=2 SV=2	76.8	72.6	69.1	99.9	92.8	121.2	72.8333	104.633	1.43661
B9EJ80	PDZ domain-containing protein 8 OS=Mus musculus OX=10090 GN=Pdzd8 PE=1 SV=1	95.8	99.2	99	71.6	88.5	83.2	98	81.1	0.827551
B2RXR6	Serine/threonine-protein phosphatase 6 regulatory ankyrin repeat subunit B OS=Mus musculus OX=10090 GN=Ankrd44 PE=1 SV=1	92	90.2	86.9	177.5	98.9	111.5	89.7	129.3	1.44147
B1AUH1	Receptor-type tyrosine-protein phosphatase U OS=Mus musculus OX=10090 GN=Ptpru PE=1 SV=1	98.7	101	81.6	132.3	108.2	101	93.7667	113.833	1.21401
A6H8H2	DENN domain-containing protein 4C OS=Mus musculus OX=10090 GN=Dennd4c PE=1 SV=1	74.5	95.3	92.6	111.2	94.2	147.4	87.4667	117.6	1.34451
A2RSQ0	DENN domain-containing protein 5B OS=Mus musculus OX=10090 GN=Dennd5b PE=1 SV=2	67.9	98.4	95.3	93.6	97.2	146	87.2	112.267	1.28746
A2APT9	Kelch domain-containing protein 7A OS=Mus musculus OX=10090 GN=Klhdc7a PE=1 SV=3	89.6	81.9	90.8	127	101.6	90.4	87.4333	106.333	1.21616
A2AJ15	Endoplasmic reticulum mannosyl-oligosaccharide 1,2-alpha-mannosidase OS=Mus musculus OX=10090 GN=Man1b1 PE=1 SV=1	75.1	76.2	99.7	54.2	60.9	61.5	83.6667	58.8667	0.703586
